# Supplementary material for: Genome-Wide Identification and Expression Analyses of AnSnRK2 Gene Family under Osmotic Stress in Ammopiptanthus nanus
Source: Plants (Basel). 2021 Apr 27;10(5):882. doi: 10.3390/plants10050882 (PMC8145913; doi:10.3390/plants10050882)
Supplement: Supplementary file 1 [file plants-10-00882-s001.zip]

Archive with 1 entries (1 files):
- plants-1140913-supplementary.pdf
